# Supplementary material for: Visible-Light-Driven Photocatalysis of Carbon Dioxide and Organic Pollutants by CaBiO2Cl/g-C3N4
Source: Molecules. 2025 Sep 16;30(18):3760. doi: 10.3390/molecules30183760 (PMC12472916; doi:10.3390/molecules30183760)
Supplement: Supplementary file 1 [file molecules-30-03760-s001.zip]

Archive with 1 entries (1 files):
- molecules-3856903-supplementary.pdf
